# Supplementary material for: Prevalence and characteristics of pks gene cluster harbouring Klebsiella pneumoniae from bloodstream infection in China
Source: Epidemiol Infect. 2020 Mar 12;148:e69. doi: 10.1017/S0950268820000655 (PMC7118716; doi:10.1017/S0950268820000655)
Supplement: Supplementary file 1 [file S0950268820000655sup.zip]

Archive with 3 entries (3 files):
- S0950268820000655sup001.tif
- S0950268820000655sup002.docx
- S0950268820000655sup003.docx
